# Supplementary material for: Susceptibility of Commensal E. coli Isolated from Conventional, Antibiotic-Free, and Organic Meat Chickens on Farms and at Slaughter toward Antimicrobials with Public Health Relevance
Source: Antibiotics (Basel). 2021 Oct 29;10(11):1321. doi: 10.3390/antibiotics10111321 (PMC8614865; doi:10.3390/antibiotics10111321)
Supplement: Supplementary file 1 [file antibiotics-10-01321-s001.zip]

Archive with 1 entries (1 files):
- antibiotics-1410974-supplementary.pdf
